# Supplementary material for: Spatial and Temporal Characteristics of Phytoplankton Communities in Drinking Water Source Reservoirs in Shenzhen, China
Source: Plants (Basel). 2023 Nov 22;12(23):3933. doi: 10.3390/plants12233933 (PMC10707980; doi:10.3390/plants12233933)
Supplement: Supplementary file 1 [file plants-12-03933-s001.zip]

Archive with 2 entries (2 files):
- Supplemantary files.pdf
- Table S1 Phytoplankton composition and density by reservoir..xlsx
