# Supplementary material for: Spatial and Temporal Characteristics of Phytoplankton Communities in Drinking Water Source Reservoirs in Shenzhen, China
Source: Plants (Basel). 2023 Nov 22;12(23):3933. doi: 10.3390/plants12233933 (PMC10707980; doi:10.3390/plants12233933)
Supplement: Supplementary file 1 [file plants-12-03933-s001.zip › Table S1 Phytoplankton composition and density by reservoir..xlsx]

## Sheet: Sheet1
Table S1 Phytoplankton composition and density by reservoir. (Unit: ind./L)
	Dry season																											Wet season
Genus	TLJ	LWT	HHLSK	LK	SZ	QLJ	TG	HHLXK	LA	SZT	JX	SDA	XC	SY	CA	FML	SZK	DK	DML	DZ	ML	XK	CLP	GM	EJ	LT	XL	GM	SZK	SZT	LK	SDA	HHLXK	LT	TLJ	CA	HHLSK	QLJ	XK	LWT	DML	XC	DK	LA	JX	FML	SZ	XL	DZ
Achnanthes sp.	0	0	0	0	0	32409.7	147860	0	0	0	0	0	0	247721	0	0	592238	0	0	0	0	0	0	132860	0	0	0	476701	144686	0	0	8572.31	9549.3	84882.6	0	4020.76	0	34310.5	1.17749e+06	0	0	0	6896.71	0	0	0	0	0	0
Actinastrum sp.	0	0	0	0	0	0	0	0	0	0	0	0	0	0	0	0	0	0	0	0	0	0	0	0	0	0	380274	0	0	0	0	0	0	0	0	0	0	0	0	0	0	0	0	0	0	0	0	150574	0
Amphora sp.	0	0	0	0	0	0	0	0	0	0	0	0	0	0	0	0	0	0	0	0	0	0	0	0	0	0	0	0	0	0	0	0	0	0	0	0	0	0	0	0	0	0	0	0	0	0	0	1.05402e+06	0
Ankistrodesmus sp.	122231	174616	162975	0	32671.8	64819.5	49286.7	0	62682.6	0	38891.7	128664	26236.5	0	26785.2	53354.8	807598	0	0	108650	33009.9	50929.6	0	88573.2	0	0	0	529668	0	0	129022	0	0	452707	0	0	0	34310.5	0	300216	0	25150.4	20690.1	0	5876.49	24898.9	22069.5	188218	0
Aphanizomenon sp.	0	0	0	0	98015.4	0	788587	0	0	0	0	0	0	681234	0	0	2.04591e+06	0	0	0	0	0	0	0	0	0	0	0	0	0	612853	0	0	0	0	0	0	0	415585	225162	0	0	0	0	0	0	0	0	0
Aphanocapsa sp.	0	0	0	0	0	0	492867	0	0	0	0	0	0	0	0	0	0	0	0	0	0	0	0	0	0	0	0	0	0	263864	0	0	0	0	0	0	0	0	0	0	0	0	0	0	0	0	0	0	0
Aphanothece sp.	0	873079	0	0	0	0	492867	0	0	0	0	0	0	0	0	0	0	0	0	0	0	0	0	0	0	0	0	0	0	0	0	0	0	0	0	0	0	0	0	0	0	0	0	0	0	0	0	0	0
Ceratium sp.	0	0	0	0	0	0	49286.7	0	0	0	0	0	0	0	0	26677.4	0	0	0	0	0	0	0	0	0	0	0	0	0	0	0	0	0	0	0	4020.76	0	0	0	0	12611.1	0	0	0	0	0	0	0	0
Chlamydomonas sp.	0	0	0	0	0	0	0	32594.9	31341.3	0	0	0	0	0	0	0	0	0	0	0	33009.9	0	0	0	0	0	0	0	28937.3	0	0	0	0	0	0	0	0	0	0	0	0	0	0	0	0	0	0	0	0
Chlorella sp.	122231	0	97784.8	135812	0	32409.7	0	97784.8	31341.3	103529	194458	0	78709.4	247721	401778	0	323039	150284	0	27162.4	0	0	0	0	0	0	855617	0	0	0	0	0	0	0	0	0	0	80057.7	346321	225162	25222.3	0	75863.9	6560.42	64641.4	24898.9	88277.9	301149	0
Chodatella sp.	0	0	0	0	0	0	0	0	0	0	0	0	0	0	0	0	0	0	0	0	0	0	0	177146	0	0	0	0	0	0	0	0	0	0	0	0	0	0	0	0	0	0	0	0	0	0	0	37643.6	0
Chroococcus sp.	0	0	0	0	0	0	0	0	0	0	0	0	0	0	0	0	269199	0	79715.9	0	0	101859	0	0	0	271624	0	0	0	0	0	0	0	0	0	0	0	0	346321	300216	0	0	0	0	58764.9	49797.8	0	0	0
Chroomonas sp.	0	0	0	101859	32671.8	32409.7	98573.4	65189.9	0	0	38891.7	0	0	61930.4	0	53354.8	0	0	0	0	0	203718	0	88573.2	0	0	0	0	0	0	32255.4	0	0	56588.4	0	0	0	0	0	0	0	0	0	26241.7	0	0	44139	0	0
Closterium sp.	0	130962	32594.9	33953.1	0	32409.7	0	0	0	25882.2	0	64332.1	0	0	26785.2	53354.8	0	0	39857.9	0	0	50929.6	0	0	0	0	0	0	0	0	0	0	0	0	0	4020.76	0	0	0	0	37833.4	0	0	0	5876.49	0	0	0	0
Coelastrum sp.	0	0	0	0	0	0	0	0	0	0	0	1.02931e+06	0	495443	0	746967	0	0	0	0	0	0	0	0	0	0	380274	635601	0	0	0	0	0	0	0	0	0	0	831171	0	0	1.58448e+06	0	78725	0	995956	0	301149	0
Coscinodiscus sp.	0	0	0	0	0	0	0	0	0	0	0	0	0	0	0	0	0	0	0	0	0	152789	0	0	0	0	0	0	0	0	0	0	0	0	0	0	0	0	0	0	0	0	0	0	0	0	0	0	0
Cosmarium sp.	0	0	0	0	0	0	98573.4	0	0	0	0	0	0	185791	53570.4	0	0	60113.6	79715.9	0	0	0	0	88573.2	0	0	0	0	0	0	0	0	0	0	0	0	22023.6	0	0	0	75666.8	0	0	0	0	0	0	0	0
Crucigenia sp.	0	1.04769e+06	0	543249	0	0	0	0	0	0	0	0	0	495443	0	0	0	0	0	0	0	0	0	0	0	0	0	0	0	0	0	0	0	0	0	0	0	0	0	0	0	100602	0	0	0	0	0	0	0
Cryptomonas sp.	0	43653.9	65189.9	577202	32671.8	32409.7	197147	32594.9	31341.3	51764.5	0	128664	0	185791	26785.2	53354.8	107680	0	478295	27162.4	99029.7	152789	57041.1	132860	0	67906.1	0	211867	0	0	32255.4	0	0	56588.4	8341.91	0	11011.8	22873.6	415585	75054.1	12611.1	12575.2	0	0	0	49797.8	88277.9	75287.2	14723.3
Cyclotella sp.	0	174616	0	67906.1	0	97229.2	98573.4	32594.9	31341.3	51764.5	0	32166.1	0	185791	0	106710	215359	30056.8	0	0	66019.8	3.05577e+06	0	44286.6	244462	543249	47534.3	529668	173624	39579.6	32255.4	137157	143239	56588.4	66735.3	112581	154165	114368	415585	450325	113500	12575.2	48277	6560.42	99900.3	199191	529668	414080	14723.3
Cylindrospermopsis sp.	0	218270	65189.9	0	0	0	1.72503e+06	0	0	0	0	0	0	2.16756e+06	508919	0	4.41487e+06	0	0	0	0	0	285206	797159	407437	3.19159e+06	95068.6	3.12504e+06	2.60435e+06	0	0	0	0	2.40501e+06	0	0	0	0	1.52381e+06	0	0	0	0	39362.5	0	0	0	1.91982e+06	9815.52
Cymbella sp.	0	0	0	0	0	0	0	0	0	0	0	0	0	61930.4	0	0	0	0	0	0	0	0	0	0	0	0	0	0	0	0	0	0	19098.6	28294.2	0	0	11011.8	11436.8	0	0	0	0	6896.71	0	5876.49	24898.9	0	2.18333e+06	0
Dictyosphaerium sp.	0	0	0	0	0	0	0	0	0	0	0	0	0	0	0	0	0	0	0	0	0	0	0	177146	0	0	0	0	0	0	0	0	0	0	0	0	0	0	0	0	0	0	0	0	0	0	0	2.3339e+06	0
Dinobryon sp.	40743.7	43653.9	0	0	0	64819.5	0	0	62682.6	103529	77783.4	0	0	0	53570.4	53354.8	0	0	39857.9	0	132040	0	0	0	0	0	0	0	0	13193.2	0	8572.31	0	0	0	0	0	11436.8	0	0	0	0	55173.7	0	11753	0	0	0	0
Dolichospermum sp.	0	0	0	0	0	0	1.67575e+06	0	0	0	0	0	0	0	0	0	0	0	0	0	0	4.07437e+06	0	0	0	271624	0	0	0	0	0	0	0	0	0	0	0	0	0	0	0	0	0	0	370219	0	0	4.66781e+06	0
Elakatothrix sp.	162975	0	0	0	0	0	0	0	0	0	0	0	0	0	0	0	0	0	0	0	0	0	0	0	0	0	0	0	0	0	0	0	0	0	0	0	0	0	0	75054.1	0	0	20690.1	0	11753	0	44139	0	0
Euastrum sp.	0	0	0	0	0	0	0	0	0	0	0	0	0	0	0	0	0	0	0	0	0	0	0	0	0	0	0	0	0	0	0	0	0	0	0	0	0	228736	0	0	25222.3	0	0	0	0	0	0	0	0
Eudorina sp.	0	0	0	0	0	0	0	0	0	0	0	0	0	0	0	0	430719	0	0	0	0	0	0	0	0	0	0	0	0	0	0	0	0	0	0	64332.1	0	0	0	0	0	0	0	0	0	0	0	0	0
Euglena sp.	0	0	0	67906.1	32671.8	0	0	0	0	0	0	0	26236.5	0	0	0	53839.8	0	0	0	0	0	0	0	81487.3	67906.1	0	0	0	0	0	0	0	0	0	0	0	0	0	0	0	0	0	0	0	0	0	0	0
Fragilaria sp.	0	0	0	0	0	0	0	0	0	51764.5	0	0	0	0	0	0	0	0	0	0	0	0	0	265720	0	0	0	0	0	0	0	0	0	0	0	0	0	0	0	0	0	0	0	0	0	0	0	0	0
Golenkinia sp.	0	43653.9	0	0	0	0	0	0	0	0	0	0	0	0	0	0	0	0	0	0	0	0	0	0	0	0	47534.3	0	0	0	0	0	0	0	0	0	0	0	0	0	0	0	0	0	0	0	0	37643.6	0
Gymnodinium sp.	0	0	32594.9	0	0	0	0	0	0	0	0	0	0	0	0	0	0	0	0	0	33009.9	0	0	0	0	0	0	52966.8	0	0	0	0	0	0	0	0	0	0	0	0	0	0	0	0	0	0	0	0	0
Kirchneriella sp.	0	0	0	0	0	0	0	0	0	0	0	0	0	61930.4	0	0	0	0	0	0	0	0	0	44286.6	0	0	0	0	0	0	0	0	0	0	0	0	0	0	0	0	0	0	0	0	0	0	22069.5	0	0
Limnothrix sp.	0	0	0	0	0	0	98573.4	0	0	0	38891.7	0	0	247721	80355.6	0	0	0	0	0	0	0	0	0	0	0	0	9.21622e+06	8.73905e+06	0	2.61269e+06	0	0	5.8852e+06	0	0	0	228736	1.45455e+06	0	0	0	0	0	0	0	0	0	0
Melosira sp.	0	785771	130380	169765	65343.6	0	887160	0	0	0	0	0	0	371582	0	0	538398	0	0	0	0	8.50524e+06	0	0	1.9557e+06	0	6.17946e+06	0	115749	0	290299	34289.2	0	0	0	32166.1	165177	0	0	375271	0	0	6896.71	6560.42	5876.49	0	198625	75287.2	0
Microcystis sp.	0	0	1.3038e+06	0	0	0	0	0	0	0	0	0	0	0	803556	0	1.6152e+06	0	0	0	0	0	8.33941e+07	0	0	1.35812e+06	0	4.55514e+06	7.32113e+06	0	645108	0	0	0	0	0	0	0	761907	0	0	251504	137934	0	58764.9	0	0	0	0
Monoraphidium sp.	0	0	32594.9	0	0	0	0	0	0	0	0	0	0	0	0	0	0	0	0	0	0	0	0	0	0	0	0	0	28937.3	0	32255.4	0	0	0	0	0	0	0	0	0	0	0	0	0	0	0	0	0	0
Mougeotia sp.	0	0	0	67906.1	98015.4	0	98573.4	0	0	0	0	0	0	0	107141	0	0	0	0	0	0	0	0	0	0	0	0	0	0	0	0	0	0	0	0	0	0	0	0	0	0	0	20690.1	0	0	0	0	0	0
Navicula sp.	0	0	32594.9	203718	32671.8	0	49286.7	32594.9	0	0	0	96498.2	0	61930.4	26785.2	0	0	30056.8	39857.9	27162.4	0	0	0	354293	0	135812	0	158900	0	13193.2	32255.4	8572.31	19098.6	56588.4	8341.91	4020.76	22023.6	22873.6	69264.2	0	0	0	0	0	0	0	0	0	0
Nephrocytium sp.	81487.3	0	0	0	0	64819.5	0	0	250730	0	0	0	0	247721	0	0	0	0	0	0	0	0	0	88573.2	0	0	95068.6	0	0	0	0	0	0	0	0	0	0	0	0	2.28915e+06	0	0	0	26241.7	0	0	0	0	0
Nitzschia sp.	0	0	0	33953.1	0	0	49286.7	0	0	0	0	0	0	0	0	0	53839.8	0	0	0	0	0	0	0	0	0	0	0	0	0	0	0	19098.6	28294.2	0	0	0	0	0	37527.1	0	0	6896.71	0	0	0	44139	75287.2	0
Oocystis sp.	0	87307.9	0	0	0	64819.5	49286.7	0	0	0	77783.4	0	0	0	0	0	53839.8	0	0	0	0	0	0	177146	0	135812	0	0	0	0	96766.2	0	9549.3	28294.2	8341.91	0	0	0	207793	0	0	0	13793.4	0	0	0	0	564654	0
Oscillatoria sp.	0	0	0	0	0	0	0	0	0	0	0	1.28664e+06	0	0	0	0	0	0	0	0	0	0	0	0	0	0	0	0	0	0	0	0	0	0	0	0	2.20236e+06	0	0	0	0	0	0	0	0	0	0	0	0
Pediastrum sp.	0	0	0	0	0	0	591440	0	0	0	0	0	0	1.98177e+06	0	0	0	0	0	0	0	0	0	0	0	543249	0	0	0	0	0	0	0	0	0	0	0	0	0	0	0	50300.8	0	0	0	0	264834	0	0
Peridiniopsis sp.	0	0	0	0	0	0	0	0	0	0	0	0	0	0	0	0	0	0	0	0	0	0	0	0	0	0	0	158900	0	13193.2	0	0	0	0	0	0	0	0	0	0	0	0	0	0	0	24898.9	0	0	0
Peridinium sp.	0	0	0	0	0	0	0	0	94023.8	51764.5	38891.7	64332.1	0	0	26785.2	53354.8	0	60113.6	79715.9	0	231069	0	114082	0	0	67906.1	0	476701	28937.3	39579.6	0	8572.31	28647.9	28294.2	0	8041.51	11011.8	11436.8	277057	37527.1	100889	12575.2	34483.6	19681.3	82270.9	24898.9	22069.5	0	0
Phacus sp.	0	0	0	0	0	0	0	0	0	0	0	0	0	0	0	0	0	0	0	0	0	0	0	0	0	0	0	0	0	0	0	0	0	0	0	0	11011.8	0	0	0	0	0	0	0	0	0	0	0	0
Planktosphaeria sp.	0	0	0	0	0	0	0	0	0	0	0	0	0	0	0	0	0	0	0	0	0	0	0	0	0	0	0	0	0	0	0	0	0	0	0	0	0	45747.3	0	0	0	0	0	0	0	0	0	0	0
Pseudoanabaena sp.	0	0	0	0	0	0	591440	0	0	0	0	0	0	5.26408e+06	0	0	1.31369e+07	480909	0	0	0	2.03718e+06	3.99288e+06	1.37731e+07	3.25949e+06	1.43961e+07	0	2.14515e+07	1.06778e+07	0	6.64461e+06	0	0	4.69684e+06	0	0	0	0	2.26494e+07	300216	0	0	68967.1	0	0	0	88277.9	4.32901e+06	0
Quadrigula sp.	0	0	0	67906.1	0	0	0	0	0	0	0	0	0	123861	0	0	0	0	0	0	0	101859	0	0	0	0	0	0	0	26386.4	0	0	38197.2	0	0	16083	44047.2	0	0	0	0	0	0	0	0	0	0	0	0
Raphidiopsis sp.	0	0	0	0	0	0	0	0	0	0	0	0	0	61930.4	0	53354.8	107680	0	0	0	0	0	0	0	0	0	0	0	0	0	258043	0	0	0	0	0	0	0	761907	225162	0	0	0	0	0	0	0	0	0
Rhabdogloea sp.	81487.3	0	0	33953.1	0	32409.7	49286.7	0	0	0	0	0	26236.5	371582	0	26677.4	538398	0	0	0	0	50929.6	285206	0	0	271624	0	0	0	0	1.35473e+06	0	0	0	0	0	0	0	484850	0	0	0	0	0	0	0	0	0	0
Rhizosolenia sp.	0	87307.9	65189.9	0	0	162049	0	0	31341.3	0	311133	64332.1	26236.5	0	0	0	53839.8	0	39857.9	0	165050	0	0	0	0	0	0	0	0	0	0	0	0	0	0	0	22023.6	0	0	37527.1	0	0	0	0	0	0	0	0	0
Scenedesmus sp.	0	611155	65189.9	271624	0	129639	591440	130380	0	0	77783.4	0	0	743164	0	106710	215359	0	79715.9	0	198059	305577	0	177146	814873	135812	95068.6	1.589e+06	347247	52772.7	96766.2	0	19098.6	282942	0	28145.3	0	45747.3	3.04763e+06	300216	75666.8	50300.8	13793.4	0	35258.9	0	264834	1.54339e+06	19631
Schroederia sp.	0	0	0	0	0	0	0	0	0	0	0	0	0	123861	0	0	0	0	0	0	0	0	0	44286.6	0	0	47534.3	0	0	0	0	0	0	0	0	0	0	0	0	0	0	0	0	0	0	0	0	37643.6	0
Sphaerocystis sp.	0	0	0	0	0	0	0	0	0	0	0	0	0	0	0	0	0	0	0	0	0	0	0	0	0	0	0	0	0	0	0	0	0	0	0	16083	0	0	0	0	0	0	0	0	0	0	0	0	0
Staurastrum sp.	0	873079	0	0	0	0	49286.7	0	62682.6	0	77783.4	64332.1	0	0	0	26677.4	107680	0	239148	0	0	0	0	0	0	0	0	105934	0	0	0	0	0	0	0	8041.51	0	0	0	0	138722	25150.4	0	0	0	0	0	0	0
Staurodesmus sp.	0	611155	0	33953.1	0	0	0	0	62682.6	51764.5	0	0	0	123861	0	0	0	0	0	0	0	0	0	0	0	0	0	0	0	0	0	0	0	0	0	0	22023.6	0	0	0	151334	0	0	0	0	0	0	0	0
Synedra sp.	0	87307.9	0	67906.1	32671.8	0	394294	0	0	0	0	0	0	123861	0	53354.8	215359	0	0	0	0	152789	0	0	162975	67906.1	0	264834	28937.3	0	258043	8572.31	9549.3	28294.2	0	0	0	0	346321	37527.1	0	0	13793.4	0	0	0	22069.5	376436	0
Synura sp.	0	0	0	0	0	0	0	0	0	0	0	0	0	61930.4	0	0	0	0	0	0	0	0	0	0	0	0	0	0	0	0	0	0	0	0	0	0	0	0	0	0	0	0	0	0	0	0	0	0	0
Tetraedron sp.	0	43653.9	0	33953.1	0	0	0	0	0	0	0	0	0	123861	0	26677.4	53839.8	0	39857.9	0	0	101859	0	0	81487.3	67906.1	0	211867	28937.3	0	0	0	0	0	0	8041.51	0	0	69264.2	37527.1	12611.1	50300.8	0	0	17629.5	24898.9	66208.5	37643.6	0
Tetrastrum sp.	0	174616	0	0	0	0	197147	0	0	0	155567	0	0	247721	107141	0	215359	0	0	0	0	0	0	0	0	0	0	0	0	0	0	0	0	0	0	0	0	0	0	0	0	0	0	0	0	0	0	150574	0
Trachelomonas sp.	0	0	0	0	0	0	49286.7	0	0	0	0	0	0	61930.4	26785.2	0	53839.8	0	39857.9	0	132040	0	0	0	0	135812	0	0	0	26386.4	0	0	0	28294.2	0	0	0	0	0	0	12611.1	12575.2	6896.71	0	0	0	0	0	0
Treubaria sp.	0	0	0	0	0	0	0	0	0	0	0	0	0	0	0	0	53839.8	0	0	0	0	0	0	0	0	0	0	0	0	0	0	0	0	0	0	0	0	0	0	0	0	0	0	0	0	0	0	0	0
Ulothrix sp.	0	0	0	169765	0	0	394294	0	0	0	0	0	0	0	0	0	0	0	0	0	0	0	0	0	0	0	0	0	0	0	0	0	0	0	0	0	0	0	0	0	0	0	0	0	0	0	0	0	0
Westella sp.	0	0	0	0	0	0	0	0	0	0	0	0	0	0	0	640258	0	0	0	0	0	0	0	0	0	0	0	0	0	0	0	0	0	0	0	0	0	0	0	0	0	0	0	0	0	0	0	0	0
[truncated: 5 more columns]
